# Supplementary material for: In Vitro Purging of Acute Lymphoblastic Leukemia (B-ALL) Cells with the Use of PTL, DMAPT, or PU-H71
Source: Int J Mol Sci. 2024 Oct 31;25(21):11707. doi: 10.3390/ijms252111707 (PMC11546800; doi:10.3390/ijms252111707)
Supplement: Supplementary file 1 [file ijms-25-11707-s001.zip]

Archive with 1 entries (1 files):
- ijms-3266670-supplementary.pdf
